# Supplementary material for: Design of Experiments Leads to Scalable Analgesic Near-Infrared Fluorescent Coconut Nanoemulsions
Source: Pharmaceutics. 2025 Aug 1;17(8):1010. doi: 10.3390/pharmaceutics17081010 (PMC12388975; doi:10.3390/pharmaceutics17081010)
Supplement: Supplementary file 1 [file pharmaceutics-17-01010-s001.zip]

Archive with 1 entries (1 files):
- pharmaceutics-3720753-supplementary.pdf
